# Supplementary material for: Arabidopsis EGY1 Is Critical for Chloroplast Development in Leaf Epidermal Guard Cells
Source: Plants (Basel). 2021 Jun 21;10(6):1254. doi: 10.3390/plants10061254 (PMC8235790; doi:10.3390/plants10061254)
Supplement: Supplementary file 1 [file plants-10-01254-s001.zip]

Archive with 1 entries (1 files):
- plants-1230604-SI.pdf
